# Supplementary material for: Quantitative Aspect of Bacillus subtilis σB Regulatory Network on a Proteome Level—A Computational Simulation
Source: Biology (Basel). 2024 Aug 13;13(8):614. doi: 10.3390/biology13080614 (PMC11351616; doi:10.3390/biology13080614)
Supplement: Supplementary file 1 [file biology-13-00614-s001.zip]

Archive with 1 entries (1 files):
- biology-3086634-supplementary.xlsx
