# Supplementary material for: Quantitative Aspect of Bacillus subtilis σB Regulatory Network on a Proteome Level—A Computational Simulation
Source: Biology (Basel). 2024 Aug 13;13(8):614. doi: 10.3390/biology13080614 (PMC11351616; doi:10.3390/biology13080614)
Supplement: Supplementary file 1 [file biology-13-00614-s001.zip › biology-3086634-supplementary.xlsx]

## Sheet: Sheet1
Measured and splined values of SigB, RsbW, RsbV, RsbU and RsbP used in the simulations
The original values were divided by 3.7e4
time [min]	0	1	2	3	4	5	6	7	8	9	10	11	12	13	14	15	16	17	18	19	20	21	22	23	24	25	26	27	28	29	30	31	32	33	34	35	36	37	38	39	40	41	42	43	44	45	46	47	48
SigB	-2.94818	-2.56179	-2.18078	-1.79614	-1.39886	-0.979928	-0.530318	-0.041018	0.496988	1.09272	1.75518	2.4934	3.31639	4.23316	5.25273	6.38413	7.63635	9.01842	10.5394	12.2082	14.0339	16.0255	18.1921	20.5426	23.086	25.8315	28.7879	31.9643	35.3698	39.0133	42.9038	47.0504	51.4621	56.1479	61.1146	66.3674	71.9112	77.751	83.8917	90.3384	97.0959	104.169	111.563	119.283	127.334	135.72	144.447	153.52	162.943
RsbW	3419.29	3398.53	3376.8	3354.27	3331.11	3307.51	3283.63	3259.66	3235.77	3212.14	3188.94	3166.36	3144.56	3123.72	3104.03	3085.66	3068.77	3053.56	3040.2	3028.86	3019.71	3012.95	3008.74	3007.25	3008.67	3013.18	3020.94	3032.14	3046.95	3065.55	3088.11	3114.81	3145.83	3181.35	3221.54	3266.57	3316.63	3371.89	3432.52	3498.71	3570.63	3648.45	3732.36	3822.52	3919.11	4022.05	4131.14	4246.2	4367.01
RsbV	567.68	518.716	473.463	431.863	393.86	359.397	328.418	300.867	276.686	255.819	238.21	223.802	212.539	204.363	199.219	197.05	197.799	201.41	207.826	216.99	228.847	243.339	260.41	280.004	302.064	326.533	353.354	382.472	413.83	447.371	483.038	520.775	560.526	602.234	645.842	691.294	738.533	787.503	838.147	890.409	944.231	999.558	1056.33	1114.5	1174	1234.77	1296.73	1359.8	1423.92
RsbU	-4.80484	-2.91142	-1.31924	-0.00955358	1.0364	1.83737	2.41212	2.77939	2.95795	2.96655	2.82394	2.54889	2.16013	1.67644	1.11656	0.499249	-0.156738	-0.832647	-1.50972	-2.16921	-2.79235	-3.3604	-3.85459	-4.25617	-4.54639	-4.7065	-4.71773	-4.56133	-4.21855	-3.67063	-2.89882	-1.88436	-0.608503	0.947051	2.78994	4.91716	7.32524	10.0107	12.9701	16.1999	19.6968	23.4571	27.4775	31.7544	36.2845	41.0641	46.09	51.3585	56.8662
RsbP	-1.3502	-1.26796	-1.14273	-0.977435	-0.77498	-0.53829	-0.270281	0.0261259	0.348014	0.692464	1.05656	1.43738	1.832	2.23752	2.651	3.06953	3.4902	3.91008	4.32626	4.73582	5.13583	5.52338	5.89556	6.24944	6.5821	6.89063	7.17211	7.42362	7.64224	7.82505	7.96913	8.07157	8.12945	8.13996	8.10299	8.02113	7.89706	7.73349	7.5331	7.29859	7.03266	6.738	6.41731	6.07328	5.7086	5.32597	4.92809	4.51765	4.09735
[truncated: 82 more columns]
